# Supplementary material for: Athletes’ Opinions on Food Provision at European Athletics Championships: Implications for the Future
Source: Nutrients. 2023 Jan 13;15(2):413. doi: 10.3390/nu15020413 (PMC9863385; doi:10.3390/nu15020413)
Supplement: Supplementary file 1 [file nutrients-15-00413-s001.zip]

Archive with 1 entries (1 files):
- nutrients-2150103-supplementary.pdf
